# Supplementary material for: Dual Drug-Loaded Nanoliposomes Encapsulating Curcumin and 5-Fluorouracil with Advanced Medicinal Applications: Self-Monitoring and Antitumor Therapy
Source: Molecules. 2023 May 25;28(11):4353. doi: 10.3390/molecules28114353 (PMC10254180; doi:10.3390/molecules28114353)
Supplement: Supplementary file 1 [file molecules-28-04353-s001.zip]

Archive with 1 entries (1 files):
- supplementary 5-FU and CUR.pdf
